# Supplementary material for: FBN2 Silencing Recapitulates Hypoxic Conditions and Induces Elastic Fiber Impairment in Human Dermal Fibroblasts
Source: Int J Mol Sci. 2022 Feb 5;23(3):1824. doi: 10.3390/ijms23031824 (PMC8836539; doi:10.3390/ijms23031824)
Supplement: Supplementary file 1 [file ijms-23-01824-s001.zip]

Archive with 1 entries (1 files):
- ijms-1557899-supplementary.tif
